# Supplementary material for: Sex Differences in Quality of Life in Patients with Ischemia with No Obstructive Coronary Artery Disease (INOCA): A Patient Self-Report Retrospective Survey from INOCA International
Source: J Clin Med. 2023 Aug 30;12(17):5646. doi: 10.3390/jcm12175646 (PMC10488627; doi:10.3390/jcm12175646)
Supplement: Supplementary file 1 [file jcm-12-05646-s001.zip]

Archive with 1 entries (1 files):
- jcm-2512781-supplementary.pdf
